# Supplementary material for: ﻿ Neothelaxespileata, a new species from China (Hemiptera, Sternorrhyncha, Aphididae, Thelaxinae)
Source: Zookeys. 2021 Dec 8;1076:1–8. doi: 10.3897/zookeys.1076.72802 (PMC8674213; doi:10.3897/zookeys.1076.72802)
Supplement: XML Treatment for Neothelaxes pileata [file zookeys.1076.72802-treatment1.xml]

<!DOCTYPE tp:taxon-treatment
  PUBLIC "-//TaxonX//DTD Taxonomic Treatment Publishing DTD v0 20100105//EN" "tax-treatment-NSO.dtd">
<tp:taxon-treatment xmlns:tp="http://www.plazi.org/taxpub"><tp:treatment-meta><kwd-group><label>Taxon classification</label><kwd>
              <named-content content-type="kingdom">Animalia</named-content>
            </kwd><kwd>
              <named-content content-type="order">Hemiptera</named-content>
            </kwd><kwd>
              <named-content content-type="family">Aphididae</named-content>
            </kwd></kwd-group><mixed-citation publication-type="journal"><person-group><name><surname>Jiang</surname><given-names>Li-Yun</given-names></name><name><surname>Zhang</surname><given-names>Xiao-Lu</given-names></name><name><surname>Chen</surname><given-names>Jing</given-names></name><name><surname>Zhao</surname><given-names>Yi-Fang</given-names></name><name><surname>Qiao</surname><given-names>Ge-Xia</given-names></name></person-group><article-title>﻿ <italic><tp:taxon-name><tp:taxon-name-part taxon-name-part-type="genus" reg="Neothelaxes">Neothelaxes</tp:taxon-name-part><tp:taxon-name-part taxon-name-part-type="species" reg="pileata">pileata</tp:taxon-name-part></tp:taxon-name></italic>, a new species from China (<tp:taxon-name><tp:taxon-name-part taxon-name-part-type="order">Hemiptera</tp:taxon-name-part></tp:taxon-name>, <tp:taxon-name><tp:taxon-name-part taxon-name-part-type="suborder">Sternorrhyncha</tp:taxon-name-part></tp:taxon-name>, <tp:taxon-name><tp:taxon-name-part taxon-name-part-type="family">Aphididae</tp:taxon-name-part></tp:taxon-name>, <tp:taxon-name>Thelaxinae</tp:taxon-name>)</article-title><source>Zookeys</source><day>08</day><month>12</month><year>2021</year><volume>1076</volume><fpage>1</fpage><lpage>8</lpage><pub-id pub-id-type="doi">10.3897/zookeys.1076.72802</pub-id></mixed-citation></tp:treatment-meta><tp:nomenclature><label>﻿</label><tp:taxon-name>
            <object-id xmlns:xlink="http://www.w3.org/1999/xlink" content-type="arpha" xlink:type="simple">D5FFA370-6B82-5660-A2A4-EB47A625A5B3</object-id>
            <tp:taxon-name-part taxon-name-part-type="genus" reg="Neothelaxes">Neothelaxes</tp:taxon-name-part>
            <tp:taxon-name-part taxon-name-part-type="species" reg="pileata">pileata</tp:taxon-name-part>
            <object-id xmlns:xlink="http://www.w3.org/1999/xlink" content-type="zoobank" xlink:type="simple">http://zoobank.org/FE1B5156-4669-4410-9703-85D3D33C1834</object-id>
          </tp:taxon-name><tp:taxon-authority>Qiao</tp:taxon-authority><tp:taxon-status xmlns:xlink="http://www.w3.org/1999/xlink" xlink:type="simple">sp. nov.</tp:taxon-status><xref ref-type="fig" rid="F1">Figures 1–11</xref><xref ref-type="fig" rid="F2">, 12–22</xref><xref ref-type="fig" rid="F3">, 23–28</xref><xref ref-type="table" rid="T1">, Table 1</xref></tp:nomenclature><tp:treatment-sec sec-type="material" id="SECID0E6JAC"><title>Specimens examined.</title><p><bold><italic>Holotype</italic></bold>: apterous viviparous female, <bold>China</bold>: Tibet Autonomous Region (Linzhi City: Motuo County, <named-content xmlns:xlink="http://www.w3.org/1999/xlink" content-type="dwc:verbatimCoordinates" xlink:type="simple"><named-content content-type="geo-json" specific-use="{&#34;type&#34;:&#34;Point&#34;,&#34;coordinates&#34;:[95.556000,29.697000]}" id="NCID0EPKAC" xlink:type="simple">29.697°N, 95.556°E</named-content></named-content>, altitude 2678 m), 25 July 2019, No. 46755-1-1-1, on <italic><tp:taxon-name><tp:taxon-name-part taxon-name-part-type="genus" reg="Pilea">Pilea</tp:taxon-name-part><tp:taxon-name-part taxon-name-part-type="species" reg="martinii">martinii</tp:taxon-name-part></tp:taxon-name></italic> coll. X.L. Zhang. <bold><italic>Paratypes</italic></bold>: 2 apterous viviparous females and 3 first instar nymphs with the same collection data as the holotype; 1 apterous viviparous female, No. 46755-1-2, with the same collection data as the holotype (<named-content xmlns:xlink="http://www.w3.org/1999/xlink" content-type="dwc:institutional_code" xlink:type="simple">NHMUK</named-content>); 2 fourth instar apterous nymphs, China: Tibet Autonomous Region (Linzhi City: Motuo County, <named-content xmlns:xlink="http://www.w3.org/1999/xlink" content-type="dwc:verbatimCoordinates" xlink:type="simple"><named-content content-type="geo-json" specific-use="{&#34;type&#34;:&#34;Point&#34;,&#34;coordinates&#34;:[95.556000,29.697000]}" id="NCID0EKLAC" xlink:type="simple">29.697°N, 95.556°E</named-content></named-content>, altitude 2678 m), 17 June 2021, No. 51097-1-1-1, on <tp:taxon-name><tp:taxon-name-part taxon-name-part-type="genus" reg="Pilea">Pilea</tp:taxon-name-part><tp:taxon-name-part taxon-name-part-type="species" reg="martinii">martinii</tp:taxon-name-part></tp:taxon-name> coll. M. Qin and X.L. Zhang.</p></tp:treatment-sec><tp:treatment-sec sec-type="etymology" id="SECID0EZLAC"><title>Etymology.</title><p>The specific name <italic><tp:taxon-name><tp:taxon-name-part taxon-name-part-type="genus" reg="Neothelaxes"/><tp:taxon-name-part taxon-name-part-type="species" reg="pileata">pileata</tp:taxon-name-part></tp:taxon-name></italic> is an adjective based on the feminine generic name of the host plant.</p></tp:treatment-sec><tp:treatment-sec sec-type="description" id="SECID0EJMAC"><title>Description.</title><p>Apterous viviparous female: Body small, oval (Figs <xref ref-type="fig" rid="F2">12</xref>, <xref ref-type="fig" rid="F3">23</xref>). Adults light dirty green, or dirty yellowish green, nymphs yellowish green, covered with white waxy powder in life (Fig. <xref ref-type="fig" rid="F3">23</xref>), and found in irregularly spherical galls on the leaves of the host plant. For morphometric data see Table <xref ref-type="table" rid="T1">1</xref>.</p><table-wrap id="T1" position="float" orientation="portrait"><label>Table 1.</label><caption><p>Morphometric data for apterous viviparous females of <italic><tp:taxon-name><tp:taxon-name-part taxon-name-part-type="genus" reg="Neothelaxes">Neothelaxes</tp:taxon-name-part><tp:taxon-name-part taxon-name-part-type="species" reg="pileata">pileata</tp:taxon-name-part></tp:taxon-name></italic> Qiao sp. nov. (n = 4, with means in brackets), the measurements are given in <abbrev xmlns:xlink="http://www.w3.org/1999/xlink" xlink:title="millimetres" id="ABBRID0ETNAC" xlink:type="simple">mm</abbrev>.</p></caption><table id="TID0EGBAE" rules="all"><tbody><tr><th rowspan="1" colspan="1">Characters</th><th rowspan="1" colspan="1">Apterous viviparous females (n = 4)</th></tr><tr><td rowspan="1" colspan="1">Body length</td><td rowspan="1" colspan="1">1.260–1.320 (1.288)</td></tr><tr><td rowspan="1" colspan="1">Body width</td><td rowspan="1" colspan="1">0.820–0.940 (0.868)</td></tr><tr><td rowspan="1" colspan="1">Antenna</td><td rowspan="1" colspan="1">0.359–0.418 (0.397)</td></tr><tr><td rowspan="1" colspan="1">Antennal segment I</td><td rowspan="1" colspan="1">0.052–0.064 (0.058)</td></tr><tr><td rowspan="1" colspan="1">Antennal segment II</td><td rowspan="1" colspan="1">0.047–0.059 (0.053)</td></tr><tr><td rowspan="1" colspan="1">Antennal segment III</td><td rowspan="1" colspan="1">0.094–0.119 (0.110)</td></tr><tr><td rowspan="1" colspan="1">Antennal segment IV</td><td rowspan="1" colspan="1">0.054–0.062 (0.059)</td></tr><tr><td rowspan="1" colspan="1">Base of antennal segment V</td><td rowspan="1" colspan="1">0.082–0.092 (0.087)</td></tr><tr><td rowspan="1" colspan="1">Processus terminalis</td><td rowspan="1" colspan="1">0.027–0.035 (0.030)</td></tr><tr><td rowspan="1" colspan="1">Ultimate rostral segment</td><td rowspan="1" colspan="1">0.104–0.109 (0.105)</td></tr><tr><td rowspan="1" colspan="1">Hind femur</td><td rowspan="1" colspan="1">0.257–0.319 (0.284)</td></tr><tr><td rowspan="1" colspan="1">Hind tibia</td><td rowspan="1" colspan="1">0.270–0.324 (0.295)</td></tr><tr><td rowspan="1" colspan="1">Second hind tarsal segment</td><td rowspan="1" colspan="1">0.079–0.084 (0.082)</td></tr><tr><td rowspan="1" colspan="1">Siphunculus</td><td rowspan="1" colspan="1">0.012–0.022 (0.015)</td></tr><tr><td rowspan="1" colspan="1">Basal width of siphunculus</td><td rowspan="1" colspan="1">0.054–0.069 (0.058)</td></tr><tr><td rowspan="1" colspan="1">Distal width of siphunculus</td><td rowspan="1" colspan="1">0.025–0.027 (0.025)</td></tr><tr><td rowspan="1" colspan="1">Cauda</td><td rowspan="1" colspan="1">0.015–0.037 (0.030)</td></tr><tr><td rowspan="1" colspan="1">Basal width of cauda</td><td rowspan="1" colspan="1">0.099–0.109 (0.101)</td></tr><tr><td rowspan="1" colspan="1">Basal diameter of antennal segment III</td><td rowspan="1" colspan="1">0.020–0.025 (0.022)</td></tr><tr><td rowspan="1" colspan="1">Widest width of hind femur</td><td rowspan="1" colspan="1">0.054–0.057 (0.056)</td></tr><tr><td rowspan="1" colspan="1">Width of hind tibia at mid length</td><td rowspan="1" colspan="1">0.032–0.040 (0.036)</td></tr><tr><td rowspan="1" colspan="1">Longest dorsal cephalic seta</td><td rowspan="1" colspan="1">0.017–0.022 (0.021)</td></tr><tr><td rowspan="1" colspan="1">Longest marginal seta on abdominal tergite I</td><td rowspan="1" colspan="1">0.012 (0.012)</td></tr><tr><td rowspan="1" colspan="1">Longest seta on abdominal tergite VIII</td><td rowspan="1" colspan="1">0.012–0.015 (0.014)</td></tr><tr><td rowspan="1" colspan="1">Longest seta on antennal segment III</td><td rowspan="1" colspan="1">0.010–0.020 (0.015)</td></tr><tr><td rowspan="1" colspan="1">Longest seta on hind tibia</td><td rowspan="1" colspan="1">0.020–0.027 (0.022)</td></tr></tbody></table></table-wrap></tp:treatment-sec><tp:treatment-sec sec-type="Mounted specimens" id="SECID0EZDAE"><title>Mounted specimens.</title><p>Body dorsum pale brown (Fig. <xref ref-type="fig" rid="F2">12</xref>). Antennae, legs, cauda, anal plate, and genital plate brown, siphunculi and apex of rostrum dark brown. Head to abdominal segment VII fused, sometimes with intersegmental boundary on spinal area between head and pronotum and pronotum and mesonotum, and on spino-pleural areas of abdominal tergites; abdominal segment VIII free (Fig. <xref ref-type="fig" rid="F2">12</xref>). Dorsal setae of body spine-like (Figs <xref ref-type="fig" rid="F1">6</xref>, <xref ref-type="fig" rid="F1">7</xref>). Wax plates large, with many minute wax pores (Figs <xref ref-type="fig" rid="F2">15</xref>, <xref ref-type="fig" rid="F2">17–19</xref>). Vertex with one pair of wax plates, pronotum to abdominal tergites I–VII each with one pair of spinal and one pair of marginal wax plates, tergite VIII with a spino-pleural wax plate (Figs <xref ref-type="fig" rid="F2">15</xref>, <xref ref-type="fig" rid="F2">17–19</xref>) . Spiracles small and round, spiracular plates small and oval, brown.</p><p><bold><italic>Head</italic>.</bold> Frons convex, eyes 3-faceted (Figs <xref ref-type="fig" rid="F1">1</xref>, <xref ref-type="fig" rid="F2">12</xref>, <xref ref-type="fig" rid="F2">15</xref>). Head dorsum with indistinct median suture. Dorsal setae on head short, fine and pointed (Figs <xref ref-type="fig" rid="F1">1</xref>, <xref ref-type="fig" rid="F2">15</xref>). Cephalic setae with two pairs, head with one pair of posterior spinal setae and three pairs of marginal setae; cephalic setae 0.78–1.13× basal diameter of antennal segment III (Figs <xref ref-type="fig" rid="F1">1</xref>, <xref ref-type="fig" rid="F1">4</xref>, <xref ref-type="fig" rid="F2">15</xref>). Eyes 3-faceted. Antennae 5-segmented (Figs <xref ref-type="fig" rid="F1">2</xref>, <xref ref-type="fig" rid="F2">13</xref>), segments III and IV with sparse spinulose imbrications, segment V with spinulose imbrications; 0.29–0.33× body; processus terminalis 0.30–0.40× base of the segment. Antennal setae sparse, very short and pointed; segments I–V with 2 or 3, 2, 1–4, 3, 2 setae, respectively; processus terminalis with five setae. Length of setae on segment III 0.50–0.80× basal diameter of the segment. Primary rhinaria ciliated (Figs <xref ref-type="fig" rid="F1">2</xref>, <xref ref-type="fig" rid="F2">13</xref>). Rostrum (Figs <xref ref-type="fig" rid="F1">3</xref>, <xref ref-type="fig" rid="F2">14</xref>) reaching mid-coxae; ultimate rostral segment elongate wedge-shaped, stout at apex, 2.50–3.14× its basal width, 1.18–1.33× second hind tarsal segment, with two pairs of primary setae and two accessory setae, accessory setae longer than primary setae.</p><fig id="F1" position="float" orientation="portrait"><object-id xmlns:xlink="http://www.w3.org/1999/xlink" content-type="doi" xlink:type="simple">10.3897/zookeys.1076.72802.figures1-11</object-id><object-id xmlns:xlink="http://www.w3.org/1999/xlink" content-type="arpha" xlink:type="simple">A83D5B11-D9B2-5D93-BA18-52AF57815976</object-id><label>Figures 1–11.</label><caption><p><italic><tp:taxon-name><tp:taxon-name-part taxon-name-part-type="genus" reg="Neothelaxes">Neothelaxes</tp:taxon-name-part><tp:taxon-name-part taxon-name-part-type="species" reg="pileata">pileata</tp:taxon-name-part></tp:taxon-name></italic> Qiao sp. nov. Apterous viviparous female: <bold>1</bold> dorsal view of head <bold>2</bold> antennal segments I–V <bold>3</bold> ultimate rostral segment <bold>4</bold> cephalic seta <bold>5</bold> mesosternal furca <bold>6</bold> marginal seta on abdominal tergite I <bold>7</bold> spinal seta on abdominal tergite VIII <bold>8</bold> siphunculi <bold>9</bold> cauda <bold>10</bold> anal plate <bold>11</bold> genital plate. Scale bars: 0.05 <abbrev xmlns:xlink="http://www.w3.org/1999/xlink" xlink:title="millimetres" id="ABBRID0EHIAE" xlink:type="simple">mm</abbrev>.</p></caption><graphic xmlns:xlink="http://www.w3.org/1999/xlink" xlink:href="zookeys-1076-001-g001.jpg" position="float" orientation="portrait" xlink:type="simple" id="oo_620357.jpg"><uri content-type="original_file" xlink:type="simple">https://binary.pensoft.net/fig/620357</uri></graphic></fig><p><bold><italic>Thorax</italic></bold> (Fig. <xref ref-type="fig" rid="F2">12</xref>). Pronotum with one pair of posterior spinal setae and two pairs of marginal setae; meso- and metanotum each with two pairs of marginal setae. Mesosternal furca with two arms separated (Fig. <xref ref-type="fig" rid="F1">5</xref>). Legs normal. Femur and trochanter fused (Fig. <xref ref-type="fig" rid="F2">12</xref>); hind femur and trochanter 4.52–5.61× widest width of this segment; 2.41–2.74× antennal segment III. Distal 1/3 of tibiae slightly expanded, with spinulose transverse stripes (Fig. <xref ref-type="fig" rid="F2">16</xref>); hind tibia 0.21–0.25× body. Setae on legs fine and pointed, length of setae on hind tibiae 0.43–0.73× middle diameter of the segment. First tarsal segments spinulose, segment II with spinulose short stripes (Fig. <xref ref-type="fig" rid="F2">16</xref>). First tarsal chaetotaxy: 4, 4, 2 or 3.</p><fig id="F2" position="float" orientation="portrait"><object-id xmlns:xlink="http://www.w3.org/1999/xlink" content-type="doi" xlink:type="simple">10.3897/zookeys.1076.72802.figures12-22</object-id><object-id xmlns:xlink="http://www.w3.org/1999/xlink" content-type="arpha" xlink:type="simple">CEF25365-13F8-5D46-A40E-B7014145C905</object-id><label>Figures 12–22.</label><caption><p><italic><tp:taxon-name><tp:taxon-name-part taxon-name-part-type="genus" reg="Neothelaxes">Neothelaxes</tp:taxon-name-part><tp:taxon-name-part taxon-name-part-type="species" reg="pileata">pileata</tp:taxon-name-part></tp:taxon-name></italic> Qiao sp. nov. Apterous viviparous female: <bold>12</bold> dorsal view of body <bold>13</bold> antenna <bold>14</bold> ultimate rostral segment <bold>15</bold> dorsal view of head, with antennal segments I–II and dorsal setae <bold>16</bold> distal part of hind tibia and hind tarsal segment <bold>17</bold> marginal setae and marginal waxy plates on abdominal tergites II–V <bold>18</bold> siphunculus and marginal setae and marginal waxy plate on abdominal tergite V <bold>19</bold> spinal setae and waxy plates on abdominal tergite VII <bold>20</bold> siphunculus and dorsal view of abdominal tergites VI–VIII <bold>21</bold> dorsal setae on abdominal tergite VIII, cauda, and anal plate <bold>22</bold> cauda, anal plate and genital plate. Scale bars: 0.10 <abbrev xmlns:xlink="http://www.w3.org/1999/xlink" xlink:title="millimetres" id="ABBRID0EUKAE" xlink:type="simple">mm</abbrev> (<bold>12, 17</bold>); 0.05 <abbrev xmlns:xlink="http://www.w3.org/1999/xlink" xlink:title="millimetres" id="ABBRID0E1KAE" xlink:type="simple">mm</abbrev> (<bold>13–16, 19–21</bold>); 0.02 <abbrev xmlns:xlink="http://www.w3.org/1999/xlink" xlink:title="millimetres" id="ABBRID0EALAE" xlink:type="simple">mm</abbrev> (<bold>18, 22</bold>).</p></caption><graphic xmlns:xlink="http://www.w3.org/1999/xlink" xlink:href="zookeys-1076-001-g002.jpg" position="float" orientation="portrait" xlink:type="simple" id="oo_620358.jpg"><uri content-type="original_file" xlink:type="simple">https://binary.pensoft.net/fig/620358</uri></graphic></fig><p><bold><italic>Abdomen</italic>.</bold> Abdominal tergites with two or three pairs of spinal and one pair of marginal setae; tergite VII with one pair of spinal and one pair of marginal setae (Fig. <xref ref-type="fig" rid="F2">19</xref>); tergite VIII with one pair of spinal and two pairs of marginal setae (Fig. <xref ref-type="fig" rid="F2">21</xref>). Length of marginal setae on tergite I 0.50–0.63× basal diameter of antennal segment III; dorsal setae on tergite VIII 0.56–0.75× basal diameter of antennal segment III. Siphunculi almost poriform (Figs <xref ref-type="fig" rid="F1">8</xref>, <xref ref-type="fig" rid="F2">18</xref>, <xref ref-type="fig" rid="F2">20</xref>), on tergite VI surrounded by three hair-like setae; 0.23–0.32× its basal width, 0.42–0.60× cauda. Cauda knob-shaped (Figs <xref ref-type="fig" rid="F1">9</xref>, <xref ref-type="fig" rid="F2">21–22</xref>), with spinulose short stripes; 0.27–0.38× its basal width, with six to eight long and short, finely pointed setae. Anal plate transversely oval (Figs <xref ref-type="fig" rid="F1">10</xref>, <xref ref-type="fig" rid="F2">21–22</xref>), indistinctly bilobed, with spinulose short stripes. Genital plate (Figs <xref ref-type="fig" rid="F1">11</xref>, <xref ref-type="fig" rid="F2">22</xref>) transverse oval, with sparse spinulose transverse lines; with two anterior setae and seven or eight posterior setae. Two gonapophyses, each with five shorter and pointed gonosetae.</p><p><bold><italic>First instar nymph</italic></bold>: Body oval, pale when macerated. Head and pronotum fused (Fig. <xref ref-type="fig" rid="F3">23</xref>). Vertex arc-shaped, head dorsum smooth, with distinct median suture (Fig. <xref ref-type="fig" rid="F3">24</xref>). Dorsal setae on head short and pointed, head with one pair of cephalic setae, two pairs of setae between antennae, three pairs of marginal setae and one pair of anterior spinal setae between eyes; length of cephalic setae 0.83× basal diameter of segment III. Eye 3-faceted. Antennae 5-segmented (Fig. <xref ref-type="fig" rid="F3">25</xref>), segments I–IV smooth, segment V with spinulose imbrications; antennal setae slightly long and pointed, segments I–V each with 2, 2, 0, 2–3, 2+5 setae, respectively; length of setae on segment IV 1.0× basal diameter of antennal segment III; segment III 0.032 <abbrev xmlns:xlink="http://www.w3.org/1999/xlink" xlink:title="millimetres" id="ABBRID0ERNAE" xlink:type="simple">mm</abbrev>, respective length in proportion of segments I–V as follows: 100, 100, 100, 77, 154+77; processus terminalis 0.50× base of the segment. Primary rhinaria round and ciliated. Rostrum reaching abdominal segment IV; ultimate rostral segment elongate wedge-shaped (Fig. <xref ref-type="fig" rid="F3">26</xref>), 2.82× its basal width, 1.35× hind second tarsal segment; with one pair of accessory setae and two pairs of primary setae. Dorsal setae of thorax and abdomen spine-like, similar to adults. Thorax dorsum each with one pair of spinal and one pair of marginal wax plates, respectively. Pronotum with one pair of spinal and one pair of marginal setae, mesonotum and metanotum each with one pair of spinal, one pair of pleural and two pairs of marginal setae. Trochanter fused with femur. Distal half of tibiae and tarsi with spinulose stripes, the other half of tibiae smooth (Fig. <xref ref-type="fig" rid="F3">27</xref>). First tarsal chaetotaxy: 2, 2, 2. Abdominal tergites I–VII each with one pair of spinal and one pair of marginal wax plates (Fig. <xref ref-type="fig" rid="F3">28</xref>); tergite VIII covered with wax plate (Fig. <xref ref-type="fig" rid="F3">28</xref>). Abdominal tergites I–VII each with one pair of spinal and one pair of marginal setae (Fig. <xref ref-type="fig" rid="F3">28</xref>); tergite VIII with two dorsal setae (Fig. <xref ref-type="fig" rid="F3">28</xref>); length of marginal setae on tergite I and dorsal setae on tergite VIII 0.83× and 0.33× basal width of antennal segment III, respectively. Siphunculi invisible. Cauda circular at apex, with two setae (Fig. <xref ref-type="fig" rid="F3">28</xref>). Anal plate broadly circular, with four setae (Fig. <xref ref-type="fig" rid="F3">23</xref>). Cauda and anal plate with spinules.</p><fig id="F3" position="float" orientation="portrait"><object-id xmlns:xlink="http://www.w3.org/1999/xlink" content-type="doi" xlink:type="simple">10.3897/zookeys.1076.72802.figures23-28</object-id><object-id xmlns:xlink="http://www.w3.org/1999/xlink" content-type="arpha" xlink:type="simple">61E91B61-E803-5B7C-A427-071B09EC71FF</object-id><label>Figures 23–28.</label><caption><p><italic><tp:taxon-name><tp:taxon-name-part taxon-name-part-type="genus" reg="Neothelaxes">Neothelaxes</tp:taxon-name-part><tp:taxon-name-part taxon-name-part-type="species" reg="pileata">pileata</tp:taxon-name-part></tp:taxon-name></italic> Qiao sp. nov. First instar nymph: <bold>23</bold> dorsal view of body <bold>24</bold> dorsal view of head, with antennal segments I–II and dorsal setae <bold>25</bold> antenna <bold>26</bold> ultimate rostral segment <bold>27</bold> hind tibia and hind tarsal segment <bold>28</bold> dorsal setae and waxy plates on abdominal tergites V–VIII, showing cauda. Scale bars: 0.10 <abbrev xmlns:xlink="http://www.w3.org/1999/xlink" xlink:title="millimetres" id="ABBRID0EUPAE" xlink:type="simple">mm</abbrev>.</p></caption><graphic xmlns:xlink="http://www.w3.org/1999/xlink" xlink:href="zookeys-1076-001-g003.jpg" position="float" orientation="portrait" xlink:type="simple" id="oo_620359.jpg"><uri content-type="original_file" xlink:type="simple">https://binary.pensoft.net/fig/620359</uri></graphic></fig><p><bold><italic><tp:taxon-name><tp:taxon-name-part taxon-name-part-type="genus" reg="Embryo">Embryo</tp:taxon-name-part></tp:taxon-name></italic> (in an aptera)</bold>: Eye 3-faceted. Antenna 5-segmented, segments I–IV smooth, segment V with spinulose imbrications. Frontal setae hair-like, the remainder of dorsal body setae stout, acute, almost spine-like. Vertex on each side with three anterior and two posterior setae. Pronotum with three pairs of marginal and one pair of spinal setae, anterior spinal setae missing. Meso- and metanotum each with two pairs of marginal, one pair of spinal, and one pair of pleural setae. Abdominal tergites I–VII each with one pair of spinal and one pair of marginal setae; tergite VIII with one pair of dorsal setae. Siphunculi hardly visible. Antennal segments I–IV with 2, 2, 0, 2 or 3 and 2+4 setae, respectively.</p></tp:treatment-sec><tp:treatment-sec sec-type="host" id="SECID0EJQAE"><title>Host plant.</title><p><italic><tp:taxon-name><tp:taxon-name-part taxon-name-part-type="genus" reg="Pilea">Pilea</tp:taxon-name-part><tp:taxon-name-part taxon-name-part-type="species" reg="martinii">martinii</tp:taxon-name-part></tp:taxon-name></italic> (H. Lev.) Hand-Mazz. (<tp:taxon-name><tp:taxon-name-part taxon-name-part-type="family">Urticaceae</tp:taxon-name-part></tp:taxon-name>).</p></tp:treatment-sec><tp:treatment-sec sec-type="biology" id="SECID0E6QAE"><title>Biology.</title><p>The specimens were found within an irregularly spherical gall on the leaves. Compared to the other two species in <italic><tp:taxon-name><tp:taxon-name-part taxon-name-part-type="genus" reg="Neothelaxes">Neothelaxes</tp:taxon-name-part></tp:taxon-name></italic>, which are not known to form galls, the biology of this new species is unusual, interesting, but less well known.</p></tp:treatment-sec><tp:treatment-sec sec-type="comments" id="SECID0EMRAE"><title>Comments.</title><p>According to some morphological features–3-faceted eye in apterae; fused head and thorax; 5-segmented antenna; processus terminalis shorter than base of the segment; antennal segment V, tarsi, and apices of tibiae spiculose; siphunculi poriform and surrounded by setae; cauda knob-shaped–the new species is regarded as belonging to the subfamily <tp:taxon-name>Thelaxinae</tp:taxon-name>. This new species is similar to those of <italic><tp:taxon-name><tp:taxon-name-part taxon-name-part-type="genus" reg="Neothelaxes">Neothelaxes</tp:taxon-name-part></tp:taxon-name></italic> based on dorsum of body with waxy plates, dorsal body setae short and spine-like, and primary rhinaria ciliated. However, it differs from the type species of the genus, <italic><tp:taxon-name><tp:taxon-name-part taxon-name-part-type="genus" reg="Neothelaxes">N.</tp:taxon-name-part><tp:taxon-name-part taxon-name-part-type="species" reg="viticola">viticola</tp:taxon-name-part></tp:taxon-name></italic>, as follows: first tarsal segment chaetotaxy: 4, 4, 2 or 3 (in <italic><tp:taxon-name><tp:taxon-name-part taxon-name-part-type="genus" reg="Neothelaxes">N.</tp:taxon-name-part><tp:taxon-name-part taxon-name-part-type="species" reg="viticola">viticola</tp:taxon-name-part></tp:taxon-name></italic> first tarsal segments with 5-5-7 setae); dorsum of body pale brown, without distinct sclerites (in <italic><tp:taxon-name><tp:taxon-name-part taxon-name-part-type="genus" reg="Neothelaxes">N.</tp:taxon-name-part><tp:taxon-name-part taxon-name-part-type="species" reg="viticola">viticola</tp:taxon-name-part></tp:taxon-name></italic> vertex and spinal, marginal, and pleural sclerites of body dorsum distinct); antennae at most 1/3 of body length (in <italic><tp:taxon-name><tp:taxon-name-part taxon-name-part-type="genus" reg="Neothelaxes">N.</tp:taxon-name-part><tp:taxon-name-part taxon-name-part-type="species" reg="viticola">viticola</tp:taxon-name-part></tp:taxon-name></italic> 1/2 of body length); antennae of embryo 5-segmented (in <italic><tp:taxon-name><tp:taxon-name-part taxon-name-part-type="genus" reg="Neothelaxes">N.</tp:taxon-name-part><tp:taxon-name-part taxon-name-part-type="species" reg="viticola">viticola</tp:taxon-name-part></tp:taxon-name></italic> 4-segmented); infesting plants of <italic><tp:taxon-name><tp:taxon-name-part taxon-name-part-type="genus" reg="Pilea">Pilea</tp:taxon-name-part></tp:taxon-name></italic> (<tp:taxon-name><tp:taxon-name-part taxon-name-part-type="family">Urticaceae</tp:taxon-name-part></tp:taxon-name>) (<italic><tp:taxon-name><tp:taxon-name-part taxon-name-part-type="genus" reg="Neothelaxes">N.</tp:taxon-name-part><tp:taxon-name-part taxon-name-part-type="species" reg="viticola">viticola</tp:taxon-name-part></tp:taxon-name></italic> infests the genus <italic><tp:taxon-name><tp:taxon-name-part taxon-name-part-type="genus" reg="Parthenocissus">Parthenocissus</tp:taxon-name-part></tp:taxon-name></italic> (<tp:taxon-name><tp:taxon-name-part taxon-name-part-type="family">Vitaceae</tp:taxon-name-part></tp:taxon-name>)).</p><p>Of the four known genera of <tp:taxon-name>Thelaxinae</tp:taxon-name> (sensu <xref ref-type="bibr" rid="B5">Remaudière and Stroyan 1984</xref>), <italic><tp:taxon-name><tp:taxon-name-part taxon-name-part-type="genus" reg="Thelaxes">Thelaxes</tp:taxon-name-part></tp:taxon-name></italic>, <italic><tp:taxon-name><tp:taxon-name-part taxon-name-part-type="genus" reg="Glyphina">Glyphina</tp:taxon-name-part></tp:taxon-name></italic>, and <italic><tp:taxon-name><tp:taxon-name-part taxon-name-part-type="genus" reg="Kurisakia">Kurisakia</tp:taxon-name-part></tp:taxon-name></italic> are associated with woody trees (<tp:taxon-name><tp:taxon-name-part taxon-name-part-type="family">Fagaceae</tp:taxon-name-part></tp:taxon-name>, <tp:taxon-name><tp:taxon-name-part taxon-name-part-type="family">Betulaceae</tp:taxon-name-part></tp:taxon-name>, <tp:taxon-name><tp:taxon-name-part taxon-name-part-type="family">Juglandaceae</tp:taxon-name-part></tp:taxon-name>), wheras <italic><tp:taxon-name><tp:taxon-name-part taxon-name-part-type="genus" reg="Neothelaxes">Neothelaxes</tp:taxon-name-part></tp:taxon-name></italic> is known only from climbing woody rattan (<tp:taxon-name><tp:taxon-name-part taxon-name-part-type="family">Vitaceae</tp:taxon-name-part></tp:taxon-name>: <italic><tp:taxon-name><tp:taxon-name-part taxon-name-part-type="genus" reg="Parthenocissus">Parthenocissus</tp:taxon-name-part></tp:taxon-name></italic>) (Chakrabarti &amp; Quednau, 1996). No species of <tp:taxon-name>Thelaxinae</tp:taxon-name> was previously known to live in galls. The new species is associated with an herbaceous plant and was found in leaf galls. These traits are very different from those of other species of <tp:taxon-name>Thelaxinae</tp:taxon-name>. The association with the galls is unusual and needs further confirmation from a full colony of aphids in a gall.</p><p>In view of the present findings on its host association and gall inducing nature as well as several other characters, the new species is placed in the genus <italic><tp:taxon-name><tp:taxon-name-part taxon-name-part-type="genus" reg="Neothelexes">Neothelexes</tp:taxon-name-part></tp:taxon-name></italic>. Further surveying and research on its biology, for example the rearing of additional adults (especially alatae) from additional galls, will be necessary to elucidate the appropriate taxonomic placement of the new species.</p></tp:treatment-sec><ref-list><ref id="B5"><mixed-citation xmlns:xlink="http://www.w3.org/1999/xlink" xlink:type="simple"><person-group><name name-style="western"><surname>Remaudière</surname><given-names>G</given-names></name><name name-style="western"><surname>Stroyan</surname><given-names>HLG</given-names></name></person-group> (<year>1984</year>) <article-title>Un <italic><tp:taxon-name><tp:taxon-name-part taxon-name-part-type="genus">Tamalia</tp:taxon-name-part></tp:taxon-name></italic> nouveau de Californie (U.S.A.). Discussion sur les <tp:taxon-name>Tamaliinae</tp:taxon-name> subfam. nov. (Hom. <tp:taxon-name><tp:taxon-name-part taxon-name-part-type="family">Aphididae</tp:taxon-name-part></tp:taxon-name>). Les Annales de la Société Entomologique de France (N.S.</article-title><source>)</source><volume>20</volume>: <fpage>93</fpage>–<lpage>104</lpage>.</mixed-citation></ref></ref-list></tp:taxon-treatment>
